# Supplementary material for: Isolation and Detection of the Emerging Pathogen Escherichia albertii in Clinical Stool Samples and the Potential Transmission by Meat Samples in Retail
Source: Microorganisms. 2024 Nov 23;12(12):2408. doi: 10.3390/microorganisms12122408 (PMC11677093; doi:10.3390/microorganisms12122408)
Supplement: Supplementary file 1 [file microorganisms-12-02408-s001.zip › Supplementary Table S1.xlsx]

## Sheet: Sheet1
	Supplementary Table S1. Determination of growth performance of four E. albertii strains after 24 enrichment in TSB versus TSB-Albertii Broth followed by plating on TSA versus TSA-Albertii Agar plates at 37° and 41.5 °C for 24 h aerobically
	Strain	in log10 CFU/mL, incubation at 37 °C					in log10 CFU/mL, incubation at 41.5 °C
		TSB to TSA	TSB to TS-Albertii Agar	TS-Albertii Broth to TS-Albertii Agar	TS-Albertii Broth to TSA		TSB to TSA	TSB to TS-Albertii Agar	TS-Albertii Broth to TS-Albertii Agar	TS-Albertii Broth to TSA
	EH2338	9.18	8.92	8.44	8.39		8.96	8.9	7.98	7.8
		9.11	9.04	8.35	8.5		9.01	9.05	7.88	7.61
	14/1248	9.09	8.97	8.27	8.38		8.94	8.98	7.84	7.76
		9.15	9.11	8.5	8.5		9.08	9	7.96	7.94
	NIAH_Bird_23	9	8.94	8.24	8.56		9.03	8.93	7.99	7.7
		9.04	9.07	8.19	8.45		9.15	9.17	7.77	7.54
	LMG 20976T	9.13	8.93	8.28	8.29		9	8.92	7.66	7.58
		9.21	8.87	8.24	8.34		8.88	8.83	7.58	7.49
	Log mean ± SD	9.11 ± 0.06	8.98 ± 0.08	8.31 ± 0.10*	8.43 ± 0.09*		9.00 ± 0.08	8.97 ± 0.10	7.83 ± 0.15*	7.68 ± 0.14*
	* Log mean ± SD values which are significantly different from the log mean ± SD value of enrichment in TSB at 37 °C followed by plating on TSA at 37 °C
	T: type strain
